# Supplementary material for: Effect of Residual Plastic Strain on the Fatigue Failure Mechanism and Service Life Prediction of Dented X80 Pipelines
Source: Materials (Basel). 2026 Mar 3;19(5):967. doi: 10.3390/ma19050967 (PMC12986481; doi:10.3390/ma19050967)
Supplement: Supplementary file 1 [file materials-19-00967-s001.zip]

Archive with 1 entries (1 files):
- materials-4152748-supplementary.pdf
